# Supplementary material for: PET with Different Radiopharmaceuticals in Neuroendocrine Neoplasms: An Umbrella Review of Published Meta-Analyses
Source: Cancers (Basel). 2021 Oct 15;13(20):5172. doi: 10.3390/cancers13205172 (PMC8533943; doi:10.3390/cancers13205172)
Supplement: Supplementary file 1 [file cancers-13-05172-s001.zip]

Archive with 1 entries (1 files):
- cancers-1381291-supplementary.pdf
